# Supplementary material for: A Transcript Profiling Approach Reveals an Abscisic Acid-Specific Glycosyltransferase (UGT73C14) Induced in Developing Fiber of Ligon lintless-2 Mutant of Cotton (Gossypium hirsutum L.)
Source: PLoS One. 2013 Sep 23;8(9):e75268. doi: 10.1371/journal.pone.0075268 (PMC3781043; doi:10.1371/journal.pone.0075268)
Supplement: Data S1 — (TXT) [file pone.0075268.s008.txt]

	WT		Line 9		Line 17		Line 23
	Rep1	Rep2	Rep1	Rep2	Rep1	Rep2	Rep1	Rep2
Day 0	0.0000	0.0000	0.0000	0.0000	0.0000	0.0000	0.0000	0.0000
Day 3	0.0000	0.0000	0.0909	0.0123	0.1266	0.1753	0.0256	0.0103
Day 7	0.0686	0.0309	0.2424	0.1481	0.4937	0.5361	0.1410	0.1031
Day 10	0.1569	0.1552	0.3485	0.2813	0.7595	0.6186	0.2949	0.2321
Day 14	0.2667	0.3077	0.6061	0.4286	0.8219	0.8400	0.5156	0.6667
Two-way RM ANOVA	Matching by cols
Source of Variation	% of total variation	P value
Interaction	11.21	< 0.0001
Time	63.26	< 0.0001
Transgenic Line	23.48	0.0015
Subjects (matching)	0.6784	0.1475
Source of Variation	P value summary	Significant?
Interaction	***	Yes
Time	***	Yes
Transgenic Line	**	Yes
Subjects (matching)	ns	No
Source of Variation	Df	Sum-of-squares	Mean square	F
Interaction	12	0.2918	0.02432	10.86
Time	4	1.647	0.4116	183.8
Transgenic Line	3	0.6111	0.2037	46.14
Subjects (matching)	4	0.01766	0.004415	1.972
Residual	16	0.03583	0.002239
Number of missing values	0
Bonferroni posttests
WT vs Line 9
Transgenic Line	WT	Line 9	Difference	95% CI of diff.
Day 0	0	0	0	-0.1722 to 0.1722
Day 3	0	0.05163	0.05163	-0.1206 to 0.2239
Day 7	0.04978	0.1953	0.1455	-0.02673 to 0.3177
Day 10	0.156	0.3149	0.1589	-0.01339 to 0.3311
Day 14	0.2872	0.5173	0.2301	0.05790 to 0.4024
Transgenic Line	Difference	t	P value	Summary
Day 0	0	0	P > 0.05	ns
Day 3	0.05163	0.9983	P > 0.05	ns
Day 7	0.1455	2.814	P > 0.05	ns
Day 10	0.1589	3.072	P < 0.05	*
Day 14	0.2301	4.45	P<0.01	**
WT vs Line 17
Transgenic Line	WT	Line 17	Difference	95% CI of diff.
Day 0	0	0	0	-0.1722 to 0.1722
Day 3	0	0.1509	0.1509	-0.02132 to 0.3232
Day 7	0.04978	0.5149	0.4651	0.2929 to 0.6373
Day 10	0.156	0.689	0.533	0.3608 to 0.7052
Day 14	0.2872	0.831	0.5438	0.3715 to 0.7160
Transgenic Line	Difference	t	P value	Summary
Day 0	0	0	P > 0.05	ns
Day 3	0.1509	2.918	P < 0.05	*
Day 7	0.4651	8.994	P<0.001	***
Day 10	0.533	10.31	P<0.001	***
Day 14	0.5438	10.52	P<0.001	***
WT vs Line 23
Transgenic Line	WT	Line 23	Difference	95% CI of diff.
Day 0	0	0	0	-0.1722 to 0.1722
Day 3	0	0.01798	0.01798	-0.1543 to 0.1902
Day 7	0.04978	0.1221	0.07228	-0.09996 to 0.2445
Day 10	0.156	0.2635	0.1075	-0.06475 to 0.2797
Day 14	0.2872	0.5911	0.304	0.1317 to 0.4762
Transgenic Line	Difference	t	P value	Summary
Day 0	0	0	P > 0.05	ns
Day 3	0.01798	0.3476	P > 0.05	ns
Day 7	0.07228	1.398	P > 0.05	ns
Day 10	0.1075	2.079	P > 0.05	ns
Day 14	0.304	5.878	P<0.001	***
Narrative results
Source of Variation	DF	Sum of Squares	Mean Square
Interaction	12	0.2918	0.02432
Time	4	1.647	0.4116
Transgenic Line	3	0.6111	0.2037
Subjects (matching)	4	0.01766	0.004415
Residual (Error)	16	0.03583	0.002239
Total	39	2.603
Does Time have the same effect at all values of Transgenic Line?
Interaction accounts for 11.21% of the total variance.
F = 10.86. DFn=12 DFd=16
The P value is <0.0001
If there is no interaction overall, there is a less than 0.01% chance of randomly observing so much
interaction in an experiment of this size. The interaction is considered extremely significant.
Since the interaction is statistically significant, the P values that
follow for the row and column effects are difficult to interpret.
Does Transgenic Line affect the result? (Are the curves different?)
Transgenic Line accounts for 23.48% of the total variance (after adjusting for matching).
F = 46.14. DFn=3 DFd=4
The P value = 0.0015
If Transgenic Line has no effect overall, there is a 0.15% chance of randomly observing an
effect this big (or bigger) in an experiment of this size. The effect is considered very significant.
Does Time affect the result? (Are the curves horizontal?)
Time accounts for 63.26% of the total variance (after adjusting for matching).
F = 183.84. DFn=4 DFd=16
The P value is <0.0001
If Time has no effect overall, there is a less than 0.01% chance of randomly observing an
effect this big (or bigger) in an experiment of this size. The effect is considered extremely significant.
Was the matching effective?
F = 1.97. DFn=4 DFd=16
The P value = 0.1475
If matching were not effective overall, there is a 15% chance of randomly observing an
effect this big (or bigger) in an experiment of this size. The effect is considered not significant.
